# Supplementary material for: Clonal hematopoiesis activates procalcific pathways in macrophages and promotes aortic valve stenosis
Source: J Clin Invest. 2025 Nov 18;136(1):e171634. doi: 10.1172/JCI171634 (PMC12721883; doi:10.1172/JCI171634)
Supplement: Supporting data values [file jci-136-171634-s227.xlsx]

## Sheet: Figure 3A
CXCL10	siNC											siTET2
M0	1	1.11546	0.711224	1.26049	0.715236	0.793057	1.04751	0.954642				0.56209	1.04764	2.01138	3.10923	2.66095	1.94371	1.20566	1.19892	0.994
M1	18.2742	17.2183	20.1889	12.1263	26.4821	23.486	30.6293	31.2861	33.42			39.9717	24.0937	36.0772	44.3736	28.3647	20.4693	167.645	83.1776	365.582	223.559
CD38	siNC											siTET2
M0	1	1.00076	1.57947	0.632643	1.09124	1.0432	0.781186	1.124				2.0552	2.46221	2.41835	2.85134	2.2854	3.46716	1.686
M1	2.08928	6.19686	5.50751	5.35554	2.70067	3.36217	3.097					3.81547	6.05853	5.2909	7.35519	6.15067	10.9345	10.335

## Sheet: Figure 3B
CD38
M0 siNC	1	1	1	1	1	1
M0 siTET2	5.57143	9.2	7.33333	12.6	8.53846	5.69231
M1 siNC	1	1	1	1	1	1
M1 siTET2	0.979832	2.04449	1.3211	1.17717	0.640476	1.50943
CXCL10
M0 siNC	1	1	1	1	1	1
M0 siTET2	4.125	25.2667	14	57	128	1.45679
M1 siNC	1	1	1	1	1	1
M1 siTET2	1.66667	5.16667	5.28571	1.875	2.5	6

## Sheet: Figure 3C
MRC1	M0 siNC	M0 siTET2		ALOX15	M0 siNC	M0 siTET2
	0.928295	0.75581			1	0.731343
	0.870907	0.730959			0.949471	0.805829
	1.23692	0.547003			1.19484	0.535396
	1	0.672318			0.881474	0.526921

## Sheet: Figure 3D
MRC1	siNC	siTET2		ALOX15	siNC	siTET2
	1.20752	0.505339			1.09601	0.267319
	0.945354	1.21423			1.07163	0.636194
	0.876016	0.96093			0.851412	1.39478
	0.664244	1.44405			0.971921	0.753759
	1.06888	0.849784			1.02889	1.1689
	1.40846	1.035			1.181	0.98
	1.146	0.821			0.812	0.934
	1.049	0.904			1.043	1.111
	0.832	0.697			0.977	0.724
	0.795	0.461			1.024	0.582
	1.258	0.494			0.937	0.73
	0.759	0.675			0.667	0.796
	1.035	0.623			0.618746	0.454005
	1.272	0.652			1.68381	0.902492
	0.884208	1.07625			0.95983	1.54215
	1.13051	0.926588			1.11469	1.31939
	1.00039	0.957178			0.841053	1.1964
	1.10382	0.875644
	0.997993	0.94249
	0.907768	0.828421

## Sheet: Figure 3E
S100A9	siNC																						siTET2
M0	1	1.06514	0.954776	0.983316	0.920087	1.12546	0.965693	0.848553	1.08913	0.78693	1.375	1.363	0.906	0.647	1.252	0.931	1.046	1.026	1.048	0.955			2.05228	1.45827	1.3287	1.28637	1.41805	1.25158	1.07896	2.38913	2.33946	2.33627	3.488	1.798	1.625	1.625	1.871	3.201	2.596	2.444	3.625
M1	2.08104	1.68993	2.0841	2.1967	1.73572	1.61007	1.73897	2.75182	3.003														5.74023	2.65808	2.1227	2.6162	2.71711	3.72333	2.75564	8.87177	8.00281	6.31094	10.043
OSM	siNC																							siTET2
M0	1	1.44542	0.889571	0.777724	1.17265	0.883541	0.837328	1.153	0.697	0.862	0.739	0.984	0.945	1.075	1.044	0.958								2.17229	1.7689	1.65549	1.70847	3.44137	2.13626	2.98018	3.476	2.873	2.403	2.52	3.415	5.57	4.468	1.533	5.955	0.794	5.32	2.314
M1	0.755731	0.553787	0.537424	0.510723	1.1159	0.687752	0.60623	0.614																1.80981	0.894646	0.541397	1.16083	2.97573	2.3769	1.98664	4.167
IL23	siNC																						siTET2
M0	1	1.10436	1.12017	0.808366	1.05265	1.19463	0.913726	0.87	1.101	0.943	0.963	0.902	1.08	1.027	0.811	0.919	1.341						1.67236	1.26099	1.34462	1.86609	1.13694	1.6729	1.404	1.379	1.512	1.372	1.611	1.852	1.856	1.58	1.597	1.341
M1	2.26088	2.71887	2.39449	1.66097	1.6867	2.4611	2																2.42708	3.82082	4.07304	3.18029	2.71146	2.43312	3.513

## Sheet: Figure 3F
S100A9	M0-siNC	M0-siTET2	M1-siNC	M1-siTET2			OSM	M0-siNC	M0-siTET2	M1-siNC	M1-siTET2
	0.993	1.362	1.054	1.613				1.059	1.273	1.284	1.012
	1.092	1.573	1.007	1.26				1.007	1.299	1.061	0.987
	0.922	1.665	0.942	1.057				0.938	1.748	0.734	0.991
	1.038	1.157	0.989	1.005				1.221	1.298	1.053	0.906
	1.12	1.28	1.199	1.151				0.677	1.003	0.83	1.484
	0.86	1.177	0.843	1.119				1.209	1.12	1.144	1
	1.089	1.315	1.118	1.528				1.034	1.969	1.215	1.344
	1.002	1.196	0.894	1.168				0.916	1.817	0.774	0.907
	0.916	1.212	0.803	0.752				1.056	1.92	1.064	0.779
	0.896	1.014	1.246	0.632				0.825	0.994	0.939	1.588
	1.116	0.934	1.086	0.859				1.212	1.259	1.065	0.757
	1.068	0.895	0.921	1.221				1.191	0.779	0.897	1.313
	0.937	1.005		0.922				0.839	0.907	1.014	1.063
		0.927						0.92673	1.189	1.1	0.91
								1.00664	2.10983	1.162
								1.07194	2.81708	0.861
								1.095	1.101
								1.234	0.873
								0.74	0.798

## Sheet: Figure 4B.
siNC	siTET2
0.352574	3.08344
0.937033	3.46654
0.567901	3.17795
0.897542	2.24265
0.710559	3.1692
0.449105	1.7629
1.22234	2.50027
1.64157	2.80601
1.53332	2.12785
1.68805	3.63584

## Sheet: Figure 4C.
siNC	siTET2
1	1.05556
1	1.04911
1	1.09
1

## Sheet: Figure 4D
OSM	siNC										siTET2
M0	1.05725	0.980917	0.961833	1	1						1.62975	2.24042	1.83967		1.69977	1.92075	1.99441
M1	1.458	1.47708	1.32442	1.20992	1.7366	1.29464	1.55245				1.47708	2.18317	1.76334	1.26717	1.66294	1.58928	2.17856

## Sheet: Figure 4E.
M0 siNC	M0 siTET2	M0 siNC +siOSM	M0 siTET2 +siOSM
1	1.02778	0.555556	0.472222
1	1.30899	0.519663	0.342697
1	1.57843	0.813725	0.95098
1	1.59091	0.727273	0.818182
1	1.06689	0.397989	0.73244

[truncated: 12 more sheets: Figure 4F., Figure 5B, Figure 5E., Figure 5F., Figure 5G., Figure 7B, Suppl Fig. 2A, Suppl. Fig. 2C, Suppl. Fig. 2D, Suppl. Fig. 3A-D, Suppl. Fig. 3E, Suppl. Fig. 5]
